# Supplementary material for: Educating the future generation of researchers: A cross-disciplinary survey of trends in analysis methods
Source: PLoS Biol. 2021 Jul 29;19(7):e3001313. doi: 10.1371/journal.pbio.3001313 (PMC8321514; doi:10.1371/journal.pbio.3001313)
Supplement: S1 Data — Excel spreadsheet containing 4 tabs: (1) the total number of article counts per discipline; (2) the count of mentions for all analysis methods by year; (3) the top 50 journal counts by discipline; and (4) the embedding coordinates of each discipline in the MDS space (Fig 2B). MDS, multidimensional scaling. (XLSX) [file pbio.3001313.s005.xlsx]

## Sheet: Discipline Article Counts
Discipline	Count
CLINIC	333547
EPIDEM	172949
BIOCHEM	160016
ONCO	111818
NEURO	92075
ANIMAL	84257
PSYCH	60228
ENG	58908
IMMUN	58794
CS	58240
CHEM	54747
ENVIRON	34133
POPGENE	29458
ECO	27909
PHYSIO	27438

## Sheet: Analysis Method Counts
entity	2009	2010	2011	2012	2013	2014	2015	2016	2017	2018	2019	2020
adaboost	10	14	18	13	31	37	46	53	64	91	127	172
akaike information criterion	254	334	506	601	890	1071	1278	1477	1536	1732	2003	2354
analysis of similarity	3	13	17	29	67	60	91	110	100	126	146	164
ancova	382	505	579	677	990	1081	1161	1159	1231	1379	1387	1465
anova	3817	4942	5843	7235	9623	11030	12090	13056	13802	15108	16996	19597
area under the curve	724	1102	1382	1787	2533	3015	3598	4214	4983	5528	6969	8997
arma/arima	103	99	150	181	234	292	312	350	388	441	552	812
autocorrelation/cross-correlation	412	552	621	799	1112	1212	1321	1516	1610	1807	1980	2212
bayes factor	60	81	85	103	147	176	208	257	259	324	392	392
bayes rule	5	6	8	9	23	15	20	29	22	24	23	29
bayesian estimation - general	79	137	127	173	221	247	289	326	335	411	403	488
bayesian hierarchical model	2	4	3	6	7	6	17	7	10	8	19	17
bayesian information criterion	166	210	301	338	573	619	762	882	943	1092	1313	1478
bayesian network	55	59	62	77	104	111	126	152	144	173	170	210
bayesian neural network	0	1	1	0	3	1	0	0	0	2	0	2
bayesian posterior	181	216	251	301	416	472	491	531	584	660	702	754
bayesian prior	107	143	133	200	232	291	300	323	343	355	383	451
bernoulli distribution	15	13	17	23	29	50	52	44	65	48	58	72
beta distribution	33	38	61	66	89	125	126	130	136	153	159	192
biclustering	12	12	14	18	14	24	25	20	19	19	28	22
bilinear regression	0	1	1	0	2	0	1	0	3	3	2	1
binomial regression	92	118	133	173	282	312	404	436	469	554	671	730
binomial test	70	76	100	136	173	197	226	213	245	272	254	253
bionomial distribution	169	173	236	294	469	540	603	695	744	858	1021	1098
bland altman analysis	52	90	116	171	217	249	296	271	326	342	369	369
bootstrapping	1234	1688	2012	2709	3592	4146	4784	5394	5574	6450	7327	8514
box regression	0	0	0	0	0	0	0	0	3	6	8	12
branch and bound algorithm	2	8	5	10	7	14	10	22	9	9	10	6
canonical correlation	20	36	36	46	76	73	99	112	128	160	179	247
chi square distribution	46	63	64	92	80	88	90	63	102	80	85	83
chi square test	1268	1695	1897	2317	3180	3683	4267	4374	4654	5041	5486	6500
cholesky factorization	18	37	36	36	55	54	48	55	50	51	50	47
classification accuracy	260	323	361	499	593	647	749	835	955	1051	1349	1769
cluster analysis - general	295	333	450	553	733	856	912	1065	1102	1262	1377	1748
cochran armitage test	23	25	30	24	23	36	27	41	33	33	31	41
coefficient of variation	425	555	636	719	1014	1122	1232	1386	1470	1542	1673	2046
conditional logistic regression	152	176	179	192	264	276	265	301	277	247	294	255
confidence interval	5095	6795	8314	10015	14660	17722	19574	21256	24858	27251	31494	36608
confirmatory factor analysis	103	158	186	241	341	411	478	496	605	746	830	1243
content analysis	142	303	313	442	570	820	949	1109	1188	1546	1773	2199
contingency table	108	119	153	176	209	234	239	250	279	233	312	319
contrast coding	2	9	12	9	9	16	15	13	13	15	26	14
correlation	6507	8659	10335	12852	17328	20009	22967	25073	27112	29980	34579	40888
correspondence analysis	45	55	88	140	163	174	225	227	238	263	309	339
covariance	872	1106	1218	1347	1901	2309	2404	2457	2775	3061	3220	3280
covariance estimation	12	19	13	23	42	43	48	35	42	58	64	64
cox regression	871	1138	1172	1415	2039	2439	2877	3278	3611	3735	4648	5805
credible interval	40	57	55	90	132	150	189	201	219	275	317	379
cronbach's alpha	46	51	66	73	120	121	124	172	193	227	253	394
dag	62	78	85	118	150	201	175	224	289	301	394	422
decision tree	41	53	58	92	111	116	184	205	234	347	484	651
densitogram	0	3	0	1	3	1	3	5	6	4	2	4
density based clustering	1	4	1	6	10	18	24	46	40	62	70	106
detrended fluctuation analysis	7	10	16	35	34	27	24	25	37	50	38	51
deviance information criterion	32	49	57	75	85	135	123	145	140	139	145	177
discourse analysis	7	5	15	16	25	31	29	44	38	41	48	70
discriminant analysis	112	162	208	277	343	429	516	619	819	992	1237	1635
distance metric	370	508	701	838	1159	1390	1531	1699	1867	2227	2583	2964
dose response analysis	11	20	17	21	24	31	24	30	30	31	34	34
dunnet test	0	2	1	1	2	1	2	2	1	2	1	1
dunns test	0	0	2	0	1	0	3	0	0	2	0	1
dynamic factor analysis	3	1	1	0	0	0	3	1	2	4	1	1
dynamic time warping	6	4	4	11	15	26	22	36	39	52	61	75
effect size	955	1325	1508	1903	2710	3430	4042	4614	5477	6595	7621	9114
elastic net regression	1	0	5	3	5	8	17	17	28	40	48	71
em optimization	11	20	11	9	17	18	17	16	30	26	28	37
empirical bayes	122	148	166	207	284	279	332	289	320	344	345	383
empirical orthogonal function	0	0	1	3	2	5	8	12	6	8	9	17
entropy	11	22	28	34	33	41	56	46	64	117	132	151
expectation maximization optimization	265	308	271	325	402	427	422	522	525	559	572	569
exploratory structural equation model	0	0	1	0	0	2	2	4	1	3	4	0
exponential distribution	52	84	84	114	128	153	165	172	175	181	181	228
factor analysis	396	516	617	736	1096	1193	1347	1361	1666	1785	2065	2531
fishers exact test	169	211	214	279	408	428	529	566	642	599	770	861
fishers least significant difference	81	104	107	149	202	240	275	313	313	325	403	510
fixed effect model	111	157	226	316	613	729	873	930	1053	926	983	1103
fixed effect regression	0	0	0	0	0	1	3	2	0	1	3	6
fourier analysis	386	568	596	746	1010	1093	1274	1524	1702	1857	2061	2303
framework analysis	10	17	17	46	72	105	106	149	165	188	228	260
fuzzy c mean algorithm	10	10	21	18	37	36	36	32	34	42	49	75
gamma distribution	166	209	268	313	398	437	495	560	593	655	653	863
gaussian distribution	877	1185	1344	1743	2437	2916	3281	3782	4108	4638	5341	6697
gaussian process	0	0	0	1	2	0	1	2	1	2	7	2
gaussian process regression	48	54	72	77	121	161	158	197	224	264	301	334
generalized estimating equations	90	103	106	140	184	167	177	227	226	223	245	251
generalized linear model	111	148	172	258	368	431	500	587	643	768	854	954
generalized/weighted least squares estimation	94	137	158	165	236	302	314	368	366	434	456	443
genetic algorithm	92	93	126	161	194	264	258	291	289	315	364	555
geometric mean	202	312	342	431	570	648	766	809	845	799	941	969
goodness of fit	374	476	520	642	852	1006	1102	1086	1313	1373	1492	1824
gradient boosting	1	4	4	9	7	11	17	23	60	142	265	615
gradient descent	30	39	46	54	86	104	111	146	195	243	326	466
granger causality	17	37	40	34	50	61	68	73	81	81	87	108
graph theory	72	103	121	164	261	296	326	380	439	494	539	697
graph theory - centrality	26	32	62	100	138	154	201	248	311	384	398	583
graph theory - community detection	38	57	85	114	131	181	215	241	288	344	435	482
graph theory - network statistic	48	52	91	120	187	212	252	290	303	339	379	471
graph theory - social network	5	7	14	28	35	38	51	54	63	69	61	111
graphical model	22	45	34	48	66	73	82	102	82	91	94	133
grounded theory	102	160	183	260	344	406	425	484	456	546	583	613
growth curve model	19	26	26	23	47	39	62	44	62	63	47	49
harmonic mean	24	33	42	56	74	72	76	101	111	120	151	198
hash function	0	1	0	0	0	1	1	0	0	0	1	2
heteroscedasticity test	1	2	4	5	5	17	13	10	18	14	17	23
hierarchical bayesian model	6	12	9	6	23	20	22	25	39	36	30	48
hierarchical clustering	652	769	972	1212	1539	1901	2231	2384	2632	2889	3390	4007
hilbert transform	33	33	33	46	57	65	80	87	108	137	118	136
hotelling's t	13	10	8	10	10	11	14	12	14	13	13	21
hurdle regression model	0	1	1	1	0	1	1	2	2	5	2	6
hypergeometric test	130	170	192	239	305	365	415	478	510	495	699	740
ica	58	77	94	126	203	222	241	273	315	337	348	364
interpolation	98	140	127	169	223	240	291	330	368	365	406	413
intraclass correlation	238	393	384	470	588	778	883	935	1072	1233	1407	1671
jackknife resampling	67	111	112	141	176	195	235	243	233	277	243	226
k mean clustering	92	134	165	173	249	288	354	394	484	521	658	804
kalman filter	29	35	36	49	68	95	103	101	133	180	201	214
kaplan meier analysis	62	91	92	131	168	225	229	250	317	291	384	423
kl divergence	28	34	34	35	48	52	36	49	68	67	94	126
knn	13	18	17	15	31	52	44	65	61	121	148	221
kolmogorov-smirnov test	108	157	186	251	347	445	497	496	540	567	622	659
kruskal wallis anova	199	285	359	455	688	768	821	941	1006	1165	1295	1457
kurtosis	108	198	212	250	355	447	494	600	698	846	971	1373
label propagation	0	2	1	6	10	22	11	18	22	19	23	21
lasso regression	10	18	34	34	46	67	89	131	182	255	394	729
latent class model	42	49	69	87	116	119	139	129	166	176	220	222
latent dirichlet allocation	3	1	2	8	10	7	18	30	25	38	52	96
latent gaussian model	0	0	1	0	1	1	0	0	1	1	1	1
likelihood ratio test	833	951	1062	1269	1689	1912	2043	2229	2480	2626	2808	3049
linear regression	4131	5735	6484	8022	10939	12665	13942	15260	16314	17937	20507	22960
lineweaver burk plot	33	61	64	100	145	203	287	310	428	524	563	715
linkage disequilibrium plot	6	6	8	17	10	8	16	17	10	14	8	15
listwise deletion	27	47	49	55	93	109	98	124	117	149	187	181
log normal distribution	5	9	10	5	8	17	19	21	18	13	24	20
log rank test	347	460	535	662	937	1221	1424	1599	1813	1810	2275	2723
log-binomial regression	0	0	0	0	0	1	1	2	0	2	0	0
log-transform	74	103	110	125	171	186	208	198	222	240	259	311
logistic regression	3705	4737	5402	6625	9205	10712	11666	12592	13791	14685	16967	19642
lorentizian distribution	0	0	0	3	0	0	6	1	5	1	4	6
manhattan plot	1	14	29	32	54	76	79	91	72	94	111	110
mann whitney u	575	823	906	1103	1580	1837	2011	2320	2692	2907	3370	3923
manova	140	212	269	339	431	437	513	663	716	767	967	1188
mantel test	29	46	85	103	137	155	179	199	182	207	236	258
markov chain monte carlo	370	520	650	863	1107	1275	1413	1528	1642	1752	1857	2065
markov model	143	204	203	235	322	353	379	438	460	495	535	640
markov regression	0	1	2	1	3	0	0	1	0	0	1	1
maximum likelihood	1383	1828	2094	2718	3600	4021	4452	4878	5102	5797	6444	7059
mcnemar test	35	40	48	52	89	102	106	117	130	141	157	224
mds	67	132	186	253	377	469	608	679	785	968	1146	1317
mean imputation	10	11	15	15	25	37	40	42	39	48	55	62
mean squared error	91	125	123	151	217	300	277	354	391	498	602	763
median imputation	1	1	3	3	1	1	3	4	1	9	3	8
median test	0	1	0	0	1	1	0	1	1	1	1	0
mediation analysis	1	1	1	3	2	4	4	4	6	11	9	13
meta analysis	624	908	1226	1739	2799	3505	4136	5008	6010	6164	7426	9262
meta-learning	0	1	0	0	0	0	0	1	1	3	3	6
method of moments	18	25	19	25	49	58	45	60	60	63	53	71
mixed anova	1	1	3	3	7	5	4	8	6	8	12	16
mixed effect model	110	150	220	262	383	550	590	688	836	861	1105	1156
mixture model	38	61	79	79	126	122	159	193	188	228	246	289
moderation analysis	3	10	7	7	13	22	33	50	49	76	100	122
monte carlo method	158	207	225	292	375	398	452	487	539	517	575	640
morans i	1	2	0	0	1	1	0	1	3	0	1	1
multilevel model	277	359	389	487	662	862	996	1023	1058	1197	1326	1397
multinomial distribution	20	36	34	40	47	65	61	58	61	81	68	84
multinomial logistic regression	101	139	172	204	276	394	413	456	511	576	658	692
multiple comparisons correction	1962	2741	3185	4051	5353	6324	7232	8104	9115	9838	11404	12745
multiple correlation	18	22	33	43	47	63	57	65	75	76	64	87
multiple imputation	159	255	265	370	530	624	719	835	1052	1137	1362	1440
multiple sequence alignment	509	654	881	1141	1385	1586	1800	2171	2245	2569	3035	3560
multivariate distance matrix regression	0	2	1	3	1	4	4	3	9	5	3	4
mutual information	78	152	166	191	251	257	306	288	310	328	361	404
naive bayes	17	10	21	26	43	40	52	58	77	99	152	247
nakagami distribution	1	0	0	5	2	3	3	1	3	3	2	4
narrative analysis	0	0	1	0	1	0	1	0	3	1	0	1
neural network	151	196	203	260	339	388	410	538	661	1197	1947	3081
newman keuls test	20	31	30	33	28	32	32	32	31	23	23	20
nmf	2	9	10	14	21	15	29	40	62	58	80	91
non negative least squares	1	3	3	7	4	9	5	7	11	19	10	10
nonlinear regression	216	276	297	318	458	457	526	574	586	668	746	843
null hypothesis testing	11031	14567	17744	22005	29858	35670	39170	43025	46987	51064	58397	68896
one sample t test	28	30	26	38	63	46	56	50	75	66	85	79
ordinal regression	41	60	58	85	127	113	151	157	183	202	212	255
ordinary least square	114	175	181	228	337	325	369	404	476	492	571	685
paired t test	599	773	869	1063	1396	1546	1726	1803	1988	2056	2218	2364
pairwise deletion	34	48	58	77	82	100	101	125	137	150	186	213
partial correlation	110	120	158	218	275	300	341	371	436	456	424	549
partial least squares	43	64	76	119	144	185	201	254	318	370	477	642
partial least squares - discriminant analysis	19	35	53	95	143	165	243	308	396	475	608	790
path analysis	72	78	95	110	183	219	251	276	293	347	425	478
pca	690	982	1246	1530	2111	2608	3068	3408	3993	4539	5465	6926
percentile/quantile	839	1176	1347	1635	2195	2429	2755	2923	3171	3631	3873	4287
perceptron	25	19	22	35	59	39	61	75	75	118	198	324
permutation test	163	176	249	303	436	486	505	593	680	729	814	891
phi coefficient	2	4	7	4	15	15	16	26	26	19	19	33
phylogenetic tree	614	816	972	1307	1610	1747	1867	2004	1905	2043	2160	2509
poisson distribution	180	259	276	342	438	478	534	628	668	731	730	761
poisson regression	329	378	391	524	727	816	864	1006	1204	1188	1254	1383
polychoric correlation	9	17	20	17	31	31	33	49	63	72	66	81
power law distribution	11	15	21	15	28	40	39	50	53	55	60	57
principal component regression	3	11	12	9	13	20	16	18	20	32	29	41
probabilistic matrix factorization	0	0	0	0	2	1	0	2	1	1	1	4
probit regression	16	30	35	40	57	76	62	80	74	96	93	116
procrustes analysis	2	8	18	22	35	40	45	59	64	61	78	75
qq plot	17	27	28	26	42	53	60	59	69	63	78	81
r squared	155	205	265	398	500	651	718	820	947	1124	1344	1859
random effect model	267	369	446	673	1180	1493	1678	1749	2096	2050	2354	2828
random forest decision tree	44	61	87	129	201	254	375	532	730	1001	1372	2115
random imputation	0	2	3	1	1	3	0	2	1	3	2	0
rank correlation	313	424	464	597	791	968	1103	1234	1446	1576	1851	2316
redundancy analysis	2	7	28	43	71	83	134	157	147	211	249	312
regression imputation	1	16	11	16	13	22	16	21	28	27	24	24
regression spline	207	249	293	323	458	488	569	654	670	742	770	954
repeated measures anova	149	161	208	227	330	361	421	382	397	432	435	480
ridge regression	18	26	35	33	59	80	78	94	110	133	172	234
roc	757	1101	1324	1691	2339	2857	3294	3980	4612	5050	6352	8322
scheffe test	6	5	6	12	12	9	17	8	7	11	15	22
sequence alignment	729	893	1116	1446	1898	1942	2151	2389	2369	2524	2953	3307
shapiro wilk test	35	65	87	134	236	285	372	526	564	720	913	1056
signal filtering	179	281	283	357	479	543	519	589	727	736	789	846
silhouette coefficient	0	2	2	4	4	2	16	9	6	23	49	43
simca	13	32	45	58	97	130	132	213	229	252	302	340
simulated annealing	121	121	151	139	186	188	172	200	177	170	195	219
singular value decomposition	83	103	86	108	146	148	168	184	218	248	254	254
skewness	202	308	334	383	559	688	735	862	998	1179	1286	1743
sphericity test	4	4	9	8	13	19	29	31	43	58	84	146
standard error	1553	2080	2192	2745	3650	4256	4697	5012	5292	5909	6363	6849
state space model	8	4	5	9	11	10	10	15	21	19	26	24
statistical power	493	632	746	815	1148	1321	1471	1597	1769	1867	2121	2305
stepwise regression	206	301	330	433	590	632	738	813	818	877	1050	1166
string distance	6	13	18	28	31	44	41	51	52	53	84	65
structural equation modeling	245	331	361	389	609	696	811	896	913	1152	1343	1698
support vector machine	108	124	150	199	294	346	382	484	559	687	880	1292
survival analysis - general	848	1149	1304	1666	2275	2734	3125	3522	4045	4325	5138	6592
symmetric distribution	8	11	14	17	24	26	37	35	28	47	51	60
t test	3817	5015	5669	7040	9259	10541	11433	12500	13799	14551	16169	18132
thematic analysis	61	114	141	256	375	556	748	976	1166	1549	1934	2595
tsne	0	0	1	1	6	8	16	46	132	276	472	608
tukey hsd test	43	73	86	106	130	158	165	228	229	241	295	355
two sample t test	94	148	160	253	399	528	595	712	764	884	1028	1155
type i error	329	424	519	570	705	910	861	956	1030	1057	1062	1158
type ii error	37	78	65	106	119	171	150	174	182	201	199	190
uniform distribution	158	235	269	321	423	529	571	649	750	866	919	1100
uniform scaling	1	1	5	4	1	2	3	8	5	6	10	7
von mises distribution	9	12	12	12	21	25	29	44	23	32	33	45
wald test	136	187	197	262	273	354	402	432	484	556	606	711
wavelet analysis	49	59	89	124	143	183	163	169	189	244	271	337
wilcoxon signed-rank test	147	216	258	337	459	571	692	788	851	992	1098	1346
z curve	2	1	7	8	5	10	19	18	55	42	53	58
z test	156	215	268	341	487	571	630	601	636	642	673	733
z-score	711	853	1061	1241	1673	1890	2224	2434	2742	2980	3412	3577

## Sheet: Top 50 Journal Discipline Count
Journal	NEURO	CLINIC	EPIDEM	BIOCHEM	IMMUN	PSYCH	POPGENE	CS	ONCO	ENVIRON	ENG	CHEM	ECO	ANIMAL	PHYSIO
PLoS ONE	7008	11623	41846	16926	4431	2537	2711	5940	7586	113	1479	1343	3043	22035	906
Scientific Reports	2526	3834	1324	18522	978	1347	735	2130	2278	3889	4887	6361	1195	634	187
Sensors (Basel, Switzerland)	0	0	0	0	0	0	0	0	0	0	15946	0	0	0	0
International Journal of Environmental Research and Public Health	0	4	105	0	0	0	0	0	4	15091	0	0	0	0	0
BMJ Open	0	6208	5632	0	4	1	1	0	21	0	0	0	0	0	0
Frontiers in Psychology	0	0	0	0	0	11171	0	0	0	0	0	0	0	0	0
Nature Communications	729	33	41	5240	114	17	209	130	567	14	162	2919	224	40	4
BMC Public Health	0	0	9462	0	0	0	0	0	0	0	0	0	0	0	0
International Journal of Molecular Sciences	0	3	0	9229	0	0	0	0	66	0	0	0	0	0	0
Oncotarget	16	7	4	4	2	0	2	2	8756	0	0	0	0	0	0
BMC Genomics	0	0	0	7915	4	0	64	21	20	0	0	0	0	0	0
BioMed Research International	134	1456	433	238	91	33	132	130	782	11	4433	27	10	43	58
Frontiers in Microbiology	0	5	0	452	82	0	0	8	1	0	0	0	2	7391	0
Medicine	71	5585	637	22	55	22	284	32	1023	1	4	1	0	1	13
PeerJ	74	270	197	82	37	69	32	122	273	1	9	11	72	5645	52
Nutrients	120	2186	2075	528	56	138	104	41	210	38	29	23	15	464	332
Materials	1	27	1	18	0	0	0	23	2	1	1158	4916	0	1	1
Frontiers in Plant Science	0	0	0	0	0	0	0	0	0	0	0	0	0	5913	0
Molecules	47	1256	21	1141	116	4	7	227	201	45	322	1697	56	634	8
eLife	83	0	1	5316	3	0	0	0	7	0	0	0	0	0	0
Nucleic Acids Research	0	0	0	5182	0	0	0	0	0	0	0	0	0	0	0
BMC Cancer	0	3	1	0	0	0	0	0	5078	0	0	0	0	0	0
Ecology and Evolution	0	0	0	0	0	0	0	0	0	0	0	0	5060	0	0
PLoS Computational Biology	0	0	0	0	0	0	0	4684	0	0	0	0	0	0	0
BMC Bioinformatics	0	0	0	0	0	0	0	4644	0	0	0	0	0	0	0
BMC Health Services Research	0	686	3899	0	0	0	0	0	1	0	0	0	0	0	0
PLoS Neglected Tropical Diseases	0	3	9	0	4108	0	0	0	0	0	0	0	0	0	0
PLoS Genetics	20	0	2	1352	16	0	2369	11	65	0	0	0	54	82	0
Journal of Clinical Medicine	45	2877	114	79	28	488	28	37	233	2	8	6	1	2	19
Frontiers in Human Neuroscience	3904	0	0	0	0	0	0	0	0	0	0	0	0	0	0
BMC Infectious Diseases	0	0	0	0	3726	0	0	0	0	0	0	0	0	0	0
Frontiers in Physiology	5	0	0	0	0	0	0	0	1	0	0	0	0	0	3586
BMC Research Notes	17	369	1802	125	742	10	31	85	108	1	2	15	18	58	14
Journal of the American Heart Association: Cardiovascular and Cerebrovascular Disease	4	3171	43	46	0	0	0	0	1	0	0	0	0	0	0
BMC Musculoskeletal Disorders	1	1235	211	20	0	5	13	1	10	0	4	1	0	0	1658
The Scientific World Journal	16	2209	31	64	9	8	18	346	32	12	204	117	38	53	0
Frontiers in Neuroscience	3142	0	0	0	0	0	0	0	0	0	0	0	0	0	0
Parasites & Vectors	0	16	68	11	2903	0	0	1	1	0	0	2	17	6	0
Cureus	40	2090	434	18	27	49	21	16	250	2	27	15	1	3	14
British Journal of Cancer	0	0	0	0	0	0	0	0	2962	0	0	0	0	0	0
Science Advances	101	5	31	197	73	19	18	23	48	26	1836	257	158	87	3
Critical Care	0	2870	3	0	4	0	0	0	0	0	0	0	0	0	1
Frontiers in Neurology	2512	318	17	1	1	1	2	0	5	0	0	0	0	0	0
Frontiers in Genetics	47	9	5	304	21	5	1756	161	285	2	1	1	36	191	3
Frontiers in Immunology	0	0	0	0	2804	0	0	0	3	0	0	0	0	0	0
Malaria Journal	0	140	1272	14	1231	0	7	4	0	0	3	3	20	9	0
Trials	0	2687	0	0	0	0	0	0	0	0	0	0	0	0	0
NeuroImage	2624	0	0	0	0	0	0	0	0	0	0	0	0	0	0
Heliyon	34	135	142	41	34	50	3	49	45	2	6	2027	23	21	5
Evidence-based Complementary and Alternative Medicine : eCAM	30	2387	4	73	8	3	0	5	69	0	1	11	2	0	0

## Sheet: Discipline Embedding
Discipline	Dim1	Dim2
ANIMAL	-2.78388	5.61031
BIOCHEM	-2.25698	2.00172
CHEM	-10.665	0.368949
CLINIC	5.08751	-3.33145
CS	0.786782	4.7641
ECO	-0.256636	9.17327
ENG	-6.56542	1.11083
ENVIRON	1.91732	-3.559
EPIDEM	5.54517	-5.90656
IMMUN	4.0237	1.77386
NEURO	-4.4928	-3.04385
ONCO	7.82041	-0.52901
PHYSIO	-1.39925	-2.16215
POPGENE	4.81614	-1.00559
PSYCH	-1.57703	-5.26544
