# Supplementary material for: Educating the future generation of researchers: A cross-disciplinary survey of trends in analysis methods
Source: PLoS Biol. 2021 Jul 29;19(7):e3001313. doi: 10.1371/journal.pbio.3001313 (PMC8321514; doi:10.1371/journal.pbio.3001313)
Supplement: S2 Data — Excel spreadsheet containing, for all analysis methods, the proportion of articles mentioning an analysis method out of the total article count by year. The code for generating the bootstrapped confidence intervals in Fig 3 is provided at https://github.com/tsb46/stats_history. (XLSX) [file pbio.3001313.s006.xlsx]

## Sheet: Proportion of Mentions by Year
Entity	2009	2010	2011	2012	2013	2014	2015	2016	2017	2018	2019	2020
adaboost	0.000288467	0.000304911	0.000323677	0.000185693	0.000331689	0.00033689	0.000376623	0.000395121	0.000438269	0.000569035	0.000700037	0.000813677
akaike information criterion	0.00732706	0.00727431	0.00909892	0.00858473	0.00952269	0.00975161	0.0104636	0.0110112	0.0105185	0.0108304	0.0110407	0.011136
analysis of similarity	8.65401e-05	0.000283132	0.000305695	0.000414238	0.000716877	0.000546309	0.000745059	0.000820063	0.000684795	0.000787894	0.000804767	0.000775832
ancova	0.0110194	0.0109986	0.0104116	0.00967032	0.0105927	0.00984266	0.00950564	0.00864048	0.00842983	0.00862306	0.00764529	0.00693045
anova	0.110108	0.107634	0.105069	0.103345	0.102963	0.10043	0.0989864	0.097334	0.0945155	0.0944722	0.0936837	0.0927072
area under the curve	0.020885	0.0240009	0.0248512	0.0255257	0.0271022	0.027452	0.0294585	0.0314159	0.0341234	0.0345673	0.0384138	0.0425619
arma/arima	0.00297121	0.00215616	0.00269731	0.00258542	0.00250372	0.0026587	0.00255449	0.00260929	0.00265701	0.00275763	0.00304268	0.00384131
autocorrelation/cross-correlation	0.0118848	0.0120222	0.0111669	0.011413	0.011898	0.0110354	0.0108156	0.011302	0.0110252	0.0112994	0.010914	0.0104643
bayes factor	0.0017308	0.00176413	0.00152847	0.00147126	0.00157285	0.00160251	0.00170299	0.00191597	0.00177362	0.00202601	0.00216074	0.00185443
bayes rule	0.000144234	0.000130676	0.000143856	0.000128557	0.000246092	0.000136577	0.000163749	0.000216198	0.000150655	0.000150075	0.000126778	0.00013719
bayesian estimation - general	0.00227889	0.00298377	0.00228372	0.00247115	0.00236462	0.00224897	0.00236618	0.00243037	0.00229406	0.00257004	0.00222138	0.00230857
bayesian hierarchical model	5.76934e-05	8.71175e-05	5.39462e-05	8.57045e-05	7.48976e-05	5.46309e-05	0.000139187	5.21858e-05	6.84795e-05	5.0025e-05	0.00010473	8.04216e-05
bayesian information criterion	0.00478855	0.00457367	0.0054126	0.00482802	0.0061309	0.00563609	0.00623884	0.00657542	0.00645762	0.00682841	0.00723739	0.00699195
bayesian network	0.00158657	0.00128498	0.00111489	0.00109987	0.00111276	0.00101067	0.00103162	0.00113318	0.000986105	0.00108179	0.000937057	0.000993443
bayesian neural network	0	2.17794e-05	1.79821e-05	0	3.2099e-05	9.10515e-06	0	0	0	1.25063e-05	0	9.46136e-06
bayesian posterior	0.00522125	0.00470434	0.0045135	0.00429951	0.00445105	0.00429763	0.00402004	0.00395867	0.00399921	0.00412706	0.0038695	0.00356693
bayesian prior	0.0030866	0.00311445	0.00239161	0.00285682	0.00248232	0.0026496	0.00245624	0.002408	0.00234885	0.00221986	0.00211113	0.00213354
bernoulli distribution	0.000432701	0.000283132	0.000305695	0.000328534	0.00031029	0.000455257	0.000425748	0.000328025	0.000445117	0.00030015	0.000319702	0.000340609
beta distribution	0.000951941	0.000827616	0.00109691	0.000942749	0.000952269	0.00113814	0.00103162	0.000969166	0.000931322	0.000956728	0.000876424	0.000908291
biclustering	0.000346161	0.000261352	0.000251749	0.000257113	0.000149795	0.000218524	0.000204687	0.000149102	0.000130111	0.000118809	0.000154339	0.000104075
bilinear regression	0	2.17794e-05	1.79821e-05	0	2.13993e-05	0	8.18746e-06	0	2.05439e-05	1.87594e-05	1.10242e-05	4.73068e-06
binomial regression	0.0026539	0.00256997	0.00239161	0.00247115	0.0030173	0.00284081	0.00330773	0.00325043	0.00321169	0.00346423	0.00369862	0.0034534
binomial test	0.00201927	0.00165523	0.00179821	0.00194264	0.00185104	0.00179371	0.00185037	0.00158794	0.00167775	0.00170085	0.00140007	0.00119686
bionomial distribution	0.00487509	0.00376783	0.00424376	0.00419952	0.00501814	0.00491678	0.00493704	0.00518131	0.00509488	0.00536518	0.00562786	0.00519429
bland altman analysis	0.00150003	0.00196014	0.00208592	0.00244258	0.00232182	0.00226718	0.00242349	0.00202034	0.00223243	0.00213857	0.00203397	0.00174562
bootstrapping	0.0355968	0.0367636	0.0361799	0.0386956	0.0384331	0.0377499	0.0391688	0.0402129	0.0381705	0.0403327	0.0403872	0.040277
box regression	0	0	0	0	0	0	0	0	2.05439e-05	3.75188e-05	4.40968e-05	5.67682e-05
branch and bound algorithm	5.76934e-05	0.000174235	8.99103e-05	0.000142841	7.48976e-05	0.000127472	8.18746e-05	0.000164013	6.16316e-05	5.62781e-05	5.5121e-05	2.83841e-05
canonical correlation	0.000576934	0.000784057	0.000647354	0.000657068	0.000813173	0.000664676	0.000810559	0.000834973	0.000876538	0.0010005	0.000986666	0.00116848
chi square distribution	0.00132695	0.0013721	0.00115085	0.00131414	0.000855972	0.000801253	0.000736871	0.000469673	0.000698491	0.00050025	0.000468529	0.000392647
chi square test	0.0365776	0.036916	0.034112	0.0330962	0.0340249	0.0335343	0.0349359	0.0326087	0.0318704	0.031522	0.0302394	0.0307494
cholesky factorization	0.000519241	0.000805837	0.000647354	0.000514227	0.000588481	0.000491678	0.000392998	0.000410032	0.000342398	0.000318909	0.000275605	0.000222342
classification accuracy	0.00750014	0.00703474	0.00649152	0.00712776	0.00634489	0.00589103	0.00613241	0.00622503	0.0065398	0.00657204	0.00743583	0.00836858
cluster analysis - general	0.00850978	0.00725253	0.00809192	0.0078991	0.00784284	0.00779401	0.00746696	0.0079397	0.00754645	0.00789145	0.00759016	0.00826923
cochran armitage test	0.000663474	0.000544484	0.000539462	0.000342818	0.000246092	0.000327785	0.000221061	0.00030566	0.000225983	0.000206353	0.000170875	0.000193958
coefficient of variation	0.0122599	0.0120876	0.0114366	0.0102703	0.0108494	0.010216	0.010087	0.0103328	0.0100665	0.00964232	0.00922175	0.00967898
conditional logistic regression	0.0043847	0.00383317	0.00321879	0.00274254	0.00282471	0.00251302	0.00216968	0.00224399	0.00189688	0.00154452	0.00162056	0.00120632
confidence interval	0.146974	0.147991	0.149503	0.143055	0.156857	0.161361	0.160261	0.158466	0.170226	0.170404	0.173598	0.173181
confirmatory factor analysis	0.00297121	0.00344114	0.00334466	0.00344246	0.00364858	0.00374222	0.00391361	0.00369774	0.00414301	0.00466483	0.00457504	0.00588024
content analysis	0.00409623	0.00659915	0.00562838	0.00631356	0.0060988	0.00746622	0.0077699	0.00826773	0.00813537	0.00966733	0.00977296	0.0104028
contingency table	0.00311544	0.00259175	0.00275125	0.002514	0.00223623	0.0021306	0.0019568	0.00186378	0.00191058	0.00145698	0.00171978	0.00150909
contrast coding	5.76934e-05	0.000196014	0.000215785	0.000128557	9.62969e-05	0.000145682	0.000122812	9.69166e-05	8.90234e-05	9.37969e-05	0.000143315	6.62296e-05
correlation	0.187706	0.188588	0.185845	0.183579	0.185404	0.182185	0.188041	0.186922	0.185662	0.187469	0.190603	0.193428
correspondence analysis	0.0012981	0.00119787	0.00158242	0.00199977	0.00174404	0.0015843	0.00184218	0.00169231	0.00162981	0.00164457	0.00170324	0.0016037
covariance	0.0251543	0.024088	0.0219021	0.0192407	0.02034	0.0210238	0.0196827	0.0183172	0.0190031	0.0191408	0.017749	0.0155166
covariance estimation	0.000346161	0.000413808	0.000233767	0.000328534	0.000449385	0.000391521	0.000392998	0.000260929	0.000287614	0.000362681	0.000352775	0.000302764
cox regression	0.0251255	0.0247849	0.021075	0.020212	0.0218166	0.0222075	0.0235553	0.0244379	0.024728	0.0233554	0.0256202	0.0274616
credible interval	0.00115387	0.00124142	0.000989013	0.00128557	0.00141235	0.00136577	0.00154743	0.00149848	0.0014997	0.00171961	0.00174734	0.00179293
cronbach's alpha	0.00132695	0.00111075	0.00118682	0.00104274	0.00128396	0.00110172	0.00101525	0.00128228	0.00132166	0.00141946	0.00139456	0.00186389
dag	0.0017885	0.00169879	0.00152847	0.00168552	0.00160495	0.00183013	0.00143281	0.00166995	0.00197906	0.00188219	0.00217177	0.00199635
decision tree	0.00118272	0.00115431	0.00104296	0.00131414	0.00118766	0.0010562	0.00150649	0.0015283	0.00160242	0.00216983	0.00266786	0.00307967
densitogram	0	6.53381e-05	0	1.42841e-05	3.2099e-05	9.10515e-06	2.45624e-05	3.72756e-05	4.10877e-05	2.50125e-05	1.10242e-05	1.89227e-05
density based clustering	2.88467e-05	8.71175e-05	1.79821e-05	8.57045e-05	0.000106997	0.000163893	0.000196499	0.000342936	0.000273918	0.000387694	0.000385847	0.000501452
detrended fluctuation analysis	0.000201927	0.000217794	0.000287713	0.000499943	0.000363788	0.000245839	0.000196499	0.000186378	0.000253374	0.000312656	0.00020946	0.000241265
deviance information criterion	0.000923095	0.00106719	0.00102498	0.00107131	0.00090947	0.00122919	0.00100706	0.00108099	0.000958714	0.000869185	0.000799255	0.000837331
discourse analysis	0.000201927	0.000108897	0.000269731	0.000228545	0.000267491	0.00028226	0.000237436	0.000328025	0.000260222	0.000256378	0.000264581	0.000331148
discriminant analysis	0.00323083	0.00352826	0.00374027	0.00395669	0.00366998	0.00390611	0.00422473	0.00461472	0.00560848	0.0062031	0.00681847	0.00773467
distance metric	0.0106733	0.0110639	0.0126054	0.0119701	0.0124009	0.0126562	0.012535	0.0126662	0.0127851	0.0139257	0.0142378	0.0140217
dose response analysis	0.000317314	0.000435587	0.000305695	0.000299966	0.000256792	0.00028226	0.000196499	0.000223654	0.000205439	0.000193847	0.000187411	0.000160843
dunnet test	0	4.35587e-05	1.79821e-05	1.42841e-05	2.13993e-05	9.10515e-06	1.63749e-05	1.49102e-05	6.84795e-06	1.25063e-05	5.5121e-06	4.73068e-06
dunns test	0	0	3.59641e-05	0	1.06997e-05	0	2.45624e-05	0	0	1.25063e-05	0	4.73068e-06
dynamic factor analysis	8.65401e-05	2.17794e-05	1.79821e-05	0	0	0	2.45624e-05	7.45512e-06	1.36959e-05	2.50125e-05	5.5121e-06	4.73068e-06
dynamic time warping	0.00017308	8.71175e-05	7.19282e-05	0.000157125	0.000160495	0.000236734	0.000180124	0.000268384	0.00026707	0.000325163	0.000336238	0.000354801
effect size	0.0275486	0.0288577	0.0271169	0.0271826	0.0289961	0.0312307	0.0330937	0.0343979	0.0375062	0.0412394	0.0420077	0.0431154
elastic net regression	2.88467e-05	0	8.99103e-05	4.28522e-05	5.34983e-05	7.28412e-05	0.000139187	0.000126737	0.000191743	0.000250125	0.000264581	0.000335878
em optimization	0.000317314	0.000435587	0.000197803	0.000128557	0.000181894	0.000163893	0.000139187	0.000119282	0.000205439	0.000162581	0.000154339	0.000175035
empirical bayes	0.0035193	0.00322335	0.00298502	0.0029568	0.0030387	0.00254034	0.00271824	0.00215453	0.00219135	0.00215108	0.00190168	0.00181185
empirical orthogonal function	0	0	1.79821e-05	4.28522e-05	2.13993e-05	4.55257e-05	6.54997e-05	8.94614e-05	4.10877e-05	5.0025e-05	4.96089e-05	8.04216e-05
entropy	0.000317314	0.000479146	0.000503498	0.000485659	0.000353088	0.000373311	0.000458498	0.000342936	0.000438269	0.000731616	0.000727597	0.000714333
expectation maximization optimization	0.00764438	0.00670805	0.00487314	0.00464233	0.00430126	0.0038879	0.00345511	0.00389157	0.00359518	0.0034955	0.00315292	0.00269176
exploratory structural equation model	0	0	1.79821e-05	0	0	1.82103e-05	1.63749e-05	2.98205e-05	6.84795e-06	1.87594e-05	2.20484e-05	0
exponential distribution	0.00150003	0.00182947	0.00151049	0.00162839	0.00136956	0.00139309	0.00135093	0.00128228	0.00119839	0.00113182	0.00099769	0.0010786
factor analysis	0.0114233	0.0112382	0.0110949	0.0105131	0.0117268	0.0108624	0.0110285	0.0101464	0.0114087	0.0111618	0.0113825	0.0119734
fishers exact test	0.00487509	0.00459545	0.00384816	0.00398526	0.00436546	0.003897	0.00433117	0.0042196	0.00439639	0.00374562	0.00424432	0.00407312
fishers least significant difference	0.00233658	0.00226505	0.00192408	0.00212833	0.00216133	0.00218524	0.00225155	0.00233345	0.00214341	0.00203227	0.00222138	0.00241265
fixed effect model	0.00320198	0.00341936	0.00406394	0.00451377	0.00655889	0.00663765	0.00714765	0.00693326	0.0072109	0.0057904	0.0054184	0.00521794
fixed effect regression	0	0	0	0	0	9.10515e-06	2.45624e-05	1.49102e-05	0	6.25313e-06	1.65363e-05	2.83841e-05
fourier analysis	0.0111348	0.0123707	0.0107173	0.0106559	0.0108066	0.00995192	0.0104308	0.0113616	0.0116552	0.0116121	0.0113604	0.0108948
framework analysis	0.000288467	0.000370249	0.000305695	0.000657068	0.000770375	0.00095604	0.000867871	0.00111081	0.00112991	0.00117559	0.00125676	0.00122998
fuzzy c mean algorithm	0.000288467	0.000217794	0.000377623	0.000257113	0.000395887	0.000327785	0.000294749	0.000238564	0.00023283	0.000262631	0.000270093	0.000354801
gamma distribution	0.00478855	0.00455189	0.00481919	0.00447092	0.00425846	0.00397895	0.00405279	0.00417487	0.00406084	0.0040958	0.0035994	0.00408258
gaussian distribution	0.0252986	0.0258086	0.0241679	0.0248972	0.026075	0.0265506	0.0268631	0.0281953	0.0281314	0.029002	0.0294401	0.0316814
gaussian process	0	0	0	1.42841e-05	2.13993e-05	0	8.18746e-06	1.49102e-05	6.84795e-06	1.25063e-05	3.85847e-05	9.46136e-06
gaussian process regression	0.00138464	0.00117609	0.00129471	0.00109987	0.00129466	0.00146593	0.00129362	0.00146866	0.00153394	0.00165083	0.00165914	0.00158005
generalized estimating equations	0.0025962	0.00224328	0.0019061	0.00199977	0.00196874	0.00152056	0.00144918	0.00169231	0.00154764	0.00139445	0.00135046	0.0011874
generalized linear model	0.00320198	0.00322335	0.00309291	0.00368529	0.00393747	0.00392432	0.00409373	0.00437616	0.00440323	0.0048024	0.00470733	0.00451307
generalized/weighted least squares estimation	0.00271159	0.00298377	0.00284116	0.00235687	0.00252512	0.00274975	0.00257086	0.00274348	0.00250635	0.00271386	0.00251352	0.00209569
genetic algorithm	0.0026539	0.00202548	0.00226574	0.00229974	0.00207573	0.00240376	0.00211236	0.00216944	0.00197906	0.00196973	0.00200641	0.00262553
geometric mean	0.00582704	0.00679516	0.00614986	0.00615644	0.0060988	0.00590013	0.00627159	0.00603119	0.00578652	0.00499625	0.00518689	0.00458403
goodness of fit	0.0107887	0.010367	0.00935067	0.00917038	0.0091161	0.00915978	0.00902258	0.00809626	0.00899136	0.00858554	0.00822406	0.00862876
gradient boosting	2.88467e-05	8.71175e-05	7.19282e-05	0.000128557	7.48976e-05	0.000100157	0.000139187	0.000171468	0.000410877	0.000887944	0.00146071	0.00290937
gradient descent	0.000865401	0.000849396	0.000827174	0.00077134	0.00092017	0.000946935	0.000908808	0.00108845	0.00133535	0.00151951	0.00179695	0.0022045
granger causality	0.000490394	0.000805837	0.000719282	0.000485659	0.000534983	0.000555414	0.000556747	0.000544224	0.000554684	0.000506503	0.000479553	0.000510914
graph theory	0.00207696	0.00224328	0.00217583	0.00234259	0.00279261	0.00269512	0.00266911	0.00283295	0.00300625	0.00308904	0.00297102	0.00329729
graph theory - centrality	0.000750014	0.00069694	0.00111489	0.00142841	0.00147655	0.00140219	0.00164568	0.00184887	0.00212971	0.0024012	0.00219382	0.00275799
graph theory - community detection	0.00109617	0.00124142	0.00152847	0.00162839	0.00140165	0.00164803	0.0017603	0.00179668	0.00197221	0.00215108	0.00239776	0.00228019
graph theory - network statistic	0.00138464	0.00113253	0.00163637	0.00171409	0.00200083	0.00193029	0.00206324	0.00216198	0.00207493	0.00211981	0.00208909	0.00222815
graph theory - social network	0.000144234	0.000152456	0.000251749	0.000399954	0.000374488	0.000345996	0.00041756	0.000402576	0.000431421	0.000431466	0.000336238	0.000525106
graphical model	0.000634628	0.000980072	0.00061139	0.000685636	0.000706177	0.000664676	0.000671372	0.000760422	0.000561532	0.000569035	0.000518138	0.000629181
grounded theory	0.00294236	0.0034847	0.00329072	0.00371386	0.00368068	0.00369669	0.00347967	0.00360828	0.00312267	0.00341421	0.00321356	0.00289991
growth curve model	0.000548087	0.000566264	0.000467533	0.000328534	0.000502884	0.000355101	0.000507623	0.000328025	0.000424573	0.000393947	0.000259069	0.000231803
harmonic mean	0.000692321	0.000718719	0.000755246	0.000799909	0.000791774	0.000655571	0.000622247	0.000752967	0.000760123	0.000750375	0.000832327	0.000936675
hash function	0	2.17794e-05	0	0	0	9.10515e-06	8.18746e-06	0	0	0	5.5121e-06	9.46136e-06
heteroscedasticity test	2.88467e-05	4.35587e-05	7.19282e-05	7.14204e-05	5.34983e-05	0.000154787	0.000106437	7.45512e-05	0.000123263	8.75438e-05	9.37057e-05	0.000108806
hierarchical bayesian model	0.00017308	0.000261352	0.000161838	8.57045e-05	0.000246092	0.000182103	0.000180124	0.000186378	0.00026707	0.000225113	0.000165363	0.000227073
hierarchical clustering	0.0188081	0.0167483	0.0174786	0.0173123	0.0164668	0.0173089	0.0182662	0.017773	0.0180238	0.0180653	0.018686	0.0189558
hilbert transform	0.000951941	0.000718719	0.000593408	0.000657068	0.00060988	0.000591835	0.000654997	0.000648595	0.000739579	0.000856678	0.000650428	0.000643373
hotelling's t	0.000375007	0.000217794	0.000143856	0.000142841	0.000106997	0.000100157	0.000114624	8.94614e-05	9.58714e-05	8.12906e-05	7.16573e-05	9.93443e-05
hurdle regression model	0	2.17794e-05	1.79821e-05	1.42841e-05	0	9.10515e-06	8.18746e-06	1.49102e-05	1.36959e-05	3.12656e-05	1.10242e-05	2.83841e-05
hypergeometric test	0.00375007	0.00370249	0.00345255	0.0034139	0.00326339	0.00332338	0.0033978	0.00356355	0.00349246	0.0030953	0.00385296	0.0035007
ica	0.00167311	0.00167701	0.00169031	0.00179979	0.00217203	0.00202134	0.00197318	0.00203525	0.00215711	0.0021073	0.00191821	0.00172197
interpolation	0.00282698	0.00304911	0.00228372	0.00241401	0.00238602	0.00218524	0.00238255	0.00246019	0.00252005	0.00228239	0.00223791	0.00195377
intraclass correlation	0.00686552	0.00855929	0.00690511	0.00671352	0.00629139	0.0070838	0.00722953	0.00697054	0.00734101	0.00771011	0.00775553	0.00790497
jackknife resampling	0.00193273	0.00241751	0.00201399	0.00201406	0.00188314	0.0017755	0.00192405	0.00181159	0.00159557	0.00173212	0.00133944	0.00106913
k mean clustering	0.0026539	0.00291844	0.00296704	0.00247115	0.00266421	0.00262228	0.00289836	0.00293732	0.00331441	0.00325788	0.00362696	0.00380347
kalman filter	0.000836555	0.000762278	0.000647354	0.00069992	0.000727576	0.000864989	0.000843308	0.000752967	0.000910778	0.00112556	0.00110793	0.00101237
kaplan meier analysis	0.0017885	0.00198192	0.00165435	0.00187121	0.00179754	0.00204866	0.00187493	0.00186378	0.0021708	0.00181966	0.00211665	0.00200108
kl divergence	0.000807708	0.000740499	0.00061139	0.000499943	0.000513583	0.000473468	0.000294749	0.000365301	0.000465661	0.000418959	0.000518138	0.000596066
knn	0.000375007	0.000392029	0.000305695	0.000214261	0.000331689	0.000473468	0.000360248	0.000484583	0.000417725	0.000756628	0.000815791	0.00104548
kolmogorov-smirnov test	0.00311544	0.00341936	0.00334466	0.0035853	0.00371278	0.00405179	0.00406917	0.00369774	0.0036979	0.00354552	0.00342853	0.00311752
kruskal wallis anova	0.0057405	0.00620712	0.00645556	0.00649926	0.00736136	0.00699275	0.0067219	0.00701527	0.00688904	0.00728489	0.00713817	0.0068926
kurtosis	0.00311544	0.00431232	0.0038122	0.00357102	0.00379838	0.00407	0.00404461	0.00447307	0.00477987	0.00529015	0.00535225	0.00649523
label propagation	0	4.35587e-05	1.79821e-05	8.57045e-05	0.000106997	0.000200313	9.00621e-05	0.000134192	0.000150655	0.000118809	0.000126778	9.93443e-05
lasso regression	0.000288467	0.000392029	0.00061139	0.000485659	0.000492184	0.000610045	0.000728684	0.000976621	0.00124633	0.00159455	0.00217177	0.00344867
latent class model	0.00121156	0.00106719	0.00124076	0.00124272	0.00124116	0.00108351	0.00113806	0.000961711	0.00113676	0.00110055	0.00121266	0.00105021
latent dirichlet allocation	8.65401e-05	2.17794e-05	3.59641e-05	0.000114273	0.000106997	6.3736e-05	0.000147374	0.000223654	0.000171199	0.000237619	0.000286629	0.000454145
latent gaussian model	0	0	1.79821e-05	0	1.06997e-05	9.10515e-06	0	0	6.84795e-06	6.25313e-06	5.5121e-06	4.73068e-06
likelihood ratio test	0.0240293	0.0207122	0.0190969	0.0181265	0.0180717	0.017409	0.016727	0.0166175	0.0169829	0.0164207	0.015478	0.0144239
linear regression	0.119166	0.124905	0.116596	0.114587	0.117043	0.115317	0.11415	0.113765	0.111718	0.112162	0.113037	0.108616
lineweaver burk plot	0.000951941	0.00132854	0.00115085	0.00142841	0.00155145	0.00184834	0.0023498	0.00231109	0.00293092	0.00327664	0.00310331	0.00338244
linkage disequilibrium plot	0.00017308	0.000130676	0.000143856	0.000242829	0.000106997	7.28412e-05	0.000130999	0.000126737	6.84795e-05	8.75438e-05	4.40968e-05	7.09602e-05
listwise deletion	0.000778861	0.00102363	0.000881121	0.000785625	0.000995067	0.000992461	0.000802371	0.000924435	0.000801211	0.000931716	0.00103076	0.000856253
log normal distribution	0.000144234	0.000196014	0.000179821	7.14204e-05	8.55972e-05	0.000154787	0.000155562	0.000156558	0.000123263	8.12906e-05	0.00013229	9.46136e-05
log rank test	0.0100098	0.0100185	0.0096204	0.00945606	0.0100256	0.0111174	0.0116589	0.0119207	0.0124153	0.0113182	0.01254	0.0128816
log-binomial regression	0	0	0	0	0	9.10515e-06	8.18746e-06	1.49102e-05	0	1.25063e-05	0	0
log-transform	0.00213466	0.00224328	0.00197803	0.00178551	0.00182964	0.00169356	0.00170299	0.00147611	0.00152025	0.00150075	0.00142763	0.00147124
logistic regression	0.106877	0.103169	0.0971391	0.094632	0.0984903	0.0975343	0.0955149	0.0938749	0.0944401	0.0918272	0.0935238	0.0929201
lorentizian distribution	0	0	0	4.28522e-05	0	0	4.91248e-05	7.45512e-06	3.42398e-05	6.25313e-06	2.20484e-05	2.83841e-05
manhattan plot	2.88467e-05	0.000304911	0.00052148	0.000457091	0.000577781	0.000691991	0.000646809	0.000678416	0.000493053	0.000587794	0.000611843	0.000520375
mann whitney u	0.0165869	0.0179244	0.0162917	0.0157553	0.0169054	0.0167262	0.016465	0.0172959	0.0184347	0.0181778	0.0185758	0.0185585
manova	0.00403854	0.00461723	0.00483717	0.0048423	0.00461155	0.00397895	0.00420017	0.00494274	0.00490314	0.00479615	0.0053302	0.00562005
mantel test	0.000836555	0.00100185	0.00152847	0.00147126	0.00146585	0.0014113	0.00146556	0.00148357	0.00124633	0.0012944	0.00130086	0.00122052
markov chain monte carlo	0.0106733	0.0113253	0.0116883	0.0123272	0.0118445	0.0116091	0.0115689	0.0113914	0.0112443	0.0109555	0.010236	0.00976886
markov model	0.00412508	0.00444299	0.00365036	0.00335676	0.00344529	0.00321412	0.00310305	0.00326534	0.00315006	0.0030953	0.00294897	0.00302764
markov regression	0	2.17794e-05	3.59641e-05	1.42841e-05	3.2099e-05	0	0	7.45512e-06	0	0	5.5121e-06	4.73068e-06
maximum likelihood	0.039895	0.0398127	0.0376544	0.0388241	0.0385187	0.0366118	0.0364506	0.0363661	0.0349383	0.0362494	0.03552	0.0333939
mcnemar test	0.00100963	0.000871175	0.000863139	0.000742772	0.000952269	0.000928725	0.000867871	0.000872249	0.000890234	0.000881691	0.0008654	0.00105967
mds	0.00193273	0.00287488	0.00334466	0.00361387	0.00403377	0.00427031	0.00497798	0.00506203	0.00537564	0.00605303	0.00631687	0.00623031
mean imputation	0.000288467	0.000239573	0.000269731	0.000214261	0.000267491	0.00033689	0.000327498	0.000313115	0.00026707	0.00030015	0.000303166	0.000293302
mean squared error	0.00262505	0.00272242	0.00221179	0.0021569	0.00232182	0.00273154	0.00226793	0.00263911	0.00267755	0.00311406	0.00331829	0.00360951
median imputation	2.88467e-05	2.17794e-05	5.39462e-05	4.28522e-05	1.06997e-05	9.10515e-06	2.45624e-05	2.98205e-05	6.84795e-06	5.62781e-05	1.65363e-05	3.78455e-05
median test	0	2.17794e-05	0	0	1.06997e-05	9.10515e-06	0	7.45512e-06	6.84795e-06	6.25313e-06	5.5121e-06	0
mediation analysis	2.88467e-05	2.17794e-05	1.79821e-05	4.28522e-05	2.13993e-05	3.64206e-05	3.27498e-05	2.98205e-05	4.10877e-05	6.87844e-05	4.96089e-05	6.14989e-05
meta analysis	0.0180003	0.0197757	0.022046	0.02484	0.0299483	0.0319135	0.0338633	0.0373352	0.0411562	0.0385443	0.0409329	0.0438156
meta-learning	0	2.17794e-05	0	0	0	0	0	7.45512e-06	6.84795e-06	1.87594e-05	1.65363e-05	2.83841e-05
method of moments	0.000519241	0.000544484	0.000341659	0.000357102	0.000524283	0.000528098	0.000368436	0.000447307	0.000410877	0.000393947	0.000292141	0.000335878
mixed anova	2.88467e-05	2.17794e-05	5.39462e-05	4.28522e-05	7.48976e-05	4.55257e-05	3.27498e-05	5.9641e-05	4.10877e-05	5.0025e-05	6.61452e-05	7.56909e-05
mixed effect model	0.00317314	0.00326691	0.00395605	0.00374243	0.00409797	0.00500783	0.0048306	0.00512912	0.00572489	0.00538394	0.00609087	0.00546867
mixture model	0.00109617	0.00132854	0.00142058	0.00112844	0.00134816	0.00111083	0.00130181	0.00143884	0.00128742	0.00142571	0.00135598	0.00136717
moderation analysis	8.65401e-05	0.000217794	0.000125874	9.99886e-05	0.000139095	0.000200313	0.000270186	0.000372756	0.00033555	0.000475238	0.00055121	0.000577143
monte carlo method	0.00455778	0.00450833	0.00404596	0.00417095	0.00401237	0.00362385	0.00370073	0.00363064	0.00369105	0.00323287	0.00316946	0.00302764
morans i	2.88467e-05	4.35587e-05	0	0	1.06997e-05	9.10515e-06	0	7.45512e-06	2.05439e-05	0	5.5121e-06	4.73068e-06
multilevel model	0.00799054	0.0078188	0.00699502	0.00695635	0.00708317	0.00784864	0.00815471	0.00762659	0.00724514	0.00748499	0.00730905	0.00660876
multinomial distribution	0.000576934	0.000784057	0.00061139	0.000571363	0.000502884	0.000591835	0.000499435	0.000432397	0.000417725	0.000506503	0.000374823	0.000397377
multinomial logistic regression	0.00291352	0.00302733	0.00309291	0.00291395	0.0029531	0.00358743	0.00338142	0.00339953	0.0034993	0.0036018	0.00362696	0.00327363
multiple comparisons correction	0.0565972	0.0596973	0.0572728	0.0578648	0.0572752	0.0575809	0.0592117	0.0604163	0.0624191	0.0615183	0.06286	0.0602925
multiple correlation	0.000519241	0.000479146	0.000593408	0.000614216	0.000502884	0.000573624	0.000466685	0.000484583	0.000513597	0.000475238	0.000352775	0.000411569
multiple imputation	0.00458663	0.00555374	0.00476524	0.00528511	0.00567081	0.00568161	0.00588678	0.00622503	0.00720405	0.0071098	0.00750748	0.00681218
multiple sequence alignment	0.014683	0.0142437	0.0158422	0.0162981	0.014819	0.0144408	0.0147374	0.0161851	0.0153737	0.0160643	0.0167292	0.0168412
multivariate distance matrix regression	0	4.35587e-05	1.79821e-05	4.28522e-05	1.06997e-05	3.64206e-05	3.27498e-05	2.23654e-05	6.16316e-05	3.12656e-05	1.65363e-05	1.89227e-05
mutual information	0.00225004	0.00331046	0.00298502	0.00272826	0.00268561	0.00234002	0.00250536	0.00214707	0.00212287	0.00205103	0.00198987	0.0019112
naive bayes	0.000490394	0.000217794	0.000377623	0.000371386	0.000460085	0.000364206	0.000425748	0.000432397	0.000527293	0.00061906	0.000837839	0.00116848
nakagami distribution	2.88467e-05	0	0	7.14204e-05	2.13993e-05	2.73154e-05	2.45624e-05	7.45512e-06	2.05439e-05	1.87594e-05	1.10242e-05	1.89227e-05
narrative analysis	0	0	1.79821e-05	0	1.06997e-05	0	8.18746e-06	0	2.05439e-05	6.25313e-06	0	4.73068e-06
neural network	0.00435585	0.00426876	0.00365036	0.00371386	0.00362718	0.0035328	0.00335686	0.00401085	0.0045265	0.00748499	0.0107321	0.0145752
newman keuls test	0.000576934	0.000675161	0.000539462	0.000471375	0.00029959	0.000291365	0.000261999	0.000238564	0.000212287	0.000143822	0.000126778	9.46136e-05
nmf	5.76934e-05	0.000196014	0.000179821	0.000199977	0.000224693	0.000136577	0.000237436	0.000298205	0.000424573	0.000362681	0.000440968	0.000430492
non negative least squares	2.88467e-05	6.53381e-05	5.39462e-05	9.99886e-05	4.27986e-05	8.19463e-05	4.09373e-05	5.21858e-05	7.53275e-05	0.000118809	5.5121e-05	4.73068e-05
nonlinear regression	0.00623089	0.00601111	0.00534067	0.00454234	0.00490044	0.00416105	0.0043066	0.00427924	0.0040129	0.00417709	0.00411203	0.00398797
null hypothesis testing	0.318208	0.31726	0.319074	0.314321	0.31947	0.324781	0.320703	0.320757	0.321765	0.31931	0.32189	0.325925
one sample t test	0.000807708	0.000653381	0.000467533	0.000542795	0.000674078	0.000418837	0.000458498	0.000372756	0.000513597	0.000412706	0.000468529	0.000373724
ordinal regression	0.00118272	0.00130676	0.00104296	0.00121415	0.00135886	0.00102888	0.00123631	0.00117045	0.00125318	0.00126313	0.00116857	0.00120632
ordinary least square	0.00328852	0.00381139	0.00325475	0.00325677	0.00360578	0.00295917	0.00302117	0.00301187	0.00325963	0.00307654	0.00314741	0.00324052
paired t test	0.0172792	0.0168355	0.0156264	0.015184	0.0149367	0.0140766	0.0141316	0.0134416	0.0136137	0.0128564	0.0122258	0.0111833
pairwise deletion	0.000980788	0.00104541	0.00104296	0.00109987	0.000877371	0.000910515	0.000826933	0.00093189	0.00093817	0.000937969	0.00102525	0.00100764
partial correlation	0.00317314	0.00261352	0.00284116	0.00311393	0.0029424	0.00273154	0.00279192	0.00276585	0.00298571	0.00285143	0.00233713	0.00259714
partial least squares	0.00124041	0.00139388	0.00136664	0.00169981	0.00154075	0.00168445	0.00164568	0.0018936	0.00217765	0.00231366	0.00262927	0.0030371
partial least squares - discriminant analysis	0.000548087	0.000762278	0.000953049	0.00135699	0.00153005	0.00150235	0.00198955	0.00229618	0.00271179	0.00297024	0.00335136	0.00373724
path analysis	0.00207696	0.00169879	0.0017083	0.00157125	0.00195804	0.00199403	0.00205505	0.00205761	0.00200645	0.00216983	0.00234264	0.00226127
pca	0.0199042	0.0213873	0.0224056	0.0218546	0.022587	0.0237462	0.0251191	0.025407	0.0273439	0.0283829	0.0301236	0.0327647
percentile/quantile	0.0242024	0.0256125	0.0242218	0.0233545	0.0234857	0.0221164	0.0225565	0.0217913	0.0217149	0.0227051	0.0213484	0.0202804
perceptron	0.000721168	0.000413808	0.000395605	0.000499943	0.000631279	0.000355101	0.000499435	0.000559134	0.000513597	0.000737869	0.0010914	0.00153274
permutation test	0.00470201	0.00383317	0.00447753	0.00432808	0.00466505	0.0044251	0.00413467	0.00442089	0.00465661	0.00455853	0.00448685	0.00421504
phi coefficient	5.76934e-05	8.71175e-05	0.000125874	5.71363e-05	0.000160495	0.000136577	0.000130999	0.000193833	0.000178047	0.000118809	0.00010473	0.000156113
phylogenetic tree	0.0177119	0.017772	0.0174786	0.0186693	0.0172264	0.0159067	0.015286	0.0149401	0.0130454	0.0127751	0.0119061	0.0118693
poisson distribution	0.00519241	0.00564086	0.00496305	0.00488516	0.00468645	0.00435226	0.0043721	0.00468182	0.00457443	0.00457104	0.00402383	0.00360005
poisson regression	0.00949057	0.0082326	0.00703098	0.00748486	0.00777865	0.0074298	0.00707397	0.00749985	0.00824494	0.00742871	0.00691218	0.00654253
polychoric correlation	0.00025962	0.000370249	0.000359641	0.000242829	0.000331689	0.00028226	0.000270186	0.000365301	0.000431421	0.000450225	0.000363799	0.000383185
power law distribution	0.000317314	0.000326691	0.000377623	0.000214261	0.00029959	0.000364206	0.000319311	0.000372756	0.000362942	0.000343922	0.000330726	0.000269649
principal component regression	8.65401e-05	0.000239573	0.000215785	0.000128557	0.000139095	0.000182103	0.000130999	0.000134192	0.000136959	0.0002001	0.000159851	0.000193958
probabilistic matrix factorization	0	0	0	0	2.13993e-05	9.10515e-06	0	1.49102e-05	6.84795e-06	6.25313e-06	5.5121e-06	1.89227e-05
probit regression	0.000461547	0.000653381	0.000629372	0.000571363	0.00060988	0.000691991	0.000507623	0.00059641	0.000506749	0.0006003	0.000512625	0.000548759
procrustes analysis	5.76934e-05	0.000174235	0.000323677	0.00031425	0.000374488	0.000364206	0.000368436	0.000439852	0.000438269	0.000381441	0.000429944	0.000354801
qq plot	0.000490394	0.000588043	0.000503498	0.000371386	0.000449385	0.000482573	0.000491248	0.000439852	0.000472509	0.000393947	0.000429944	0.000383185
r squared	0.00447124	0.00446477	0.00476524	0.00568506	0.00534983	0.00592745	0.0058786	0.0061132	0.00648501	0.00702851	0.00740826	0.00879434
random effect model	0.00770207	0.00803659	0.00802	0.00961319	0.0126256	0.013594	0.0137386	0.013039	0.0143533	0.0128189	0.0129755	0.0133784
random forest decision tree	0.00126926	0.00132854	0.00156444	0.00184265	0.00215063	0.00231271	0.0030703	0.00396612	0.00499901	0.00625938	0.0075626	0.0100054
random imputation	0	4.35587e-05	5.39462e-05	1.42841e-05	1.06997e-05	2.73154e-05	0	1.49102e-05	6.84795e-06	1.87594e-05	1.10242e-05	0
rank correlation	0.00902902	0.00923445	0.00834367	0.0085276	0.00846342	0.00881378	0.00903077	0.00919962	0.00990214	0.00985493	0.0102029	0.0109563
redundancy analysis	5.76934e-05	0.000152456	0.000503498	0.000614216	0.000759675	0.000755727	0.00109712	0.00117045	0.00100665	0.00131941	0.00137251	0.00147597
regression imputation	2.88467e-05	0.00034847	0.000197803	0.000228545	0.000139095	0.000200313	0.000130999	0.000156558	0.000191743	0.000168834	0.00013229	0.000113536
regression spline	0.00597127	0.00542306	0.00526874	0.00461376	0.00490044	0.00444331	0.00465866	0.00487565	0.00458813	0.00463982	0.00424432	0.00451307
repeated measures anova	0.00429816	0.00350648	0.00374027	0.00324249	0.00353088	0.00328696	0.00344692	0.00284786	0.00271864	0.00270135	0.00239776	0.00227073
ridge regression	0.000519241	0.000566264	0.000629372	0.000471375	0.000631279	0.000728412	0.000638622	0.000700781	0.000753275	0.000831666	0.000948082	0.00110698
roc	0.021837	0.0239791	0.0238082	0.0241544	0.0250265	0.0260134	0.0269695	0.0296714	0.0315828	0.0315783	0.0350129	0.0393687
scheffe test	0.00017308	0.000108897	0.000107892	0.000171409	0.000128396	8.19463e-05	0.000139187	5.9641e-05	4.79357e-05	6.87844e-05	8.26815e-05	0.000104075
sequence alignment	0.0210293	0.019449	0.020068	0.0206548	0.0203079	0.0176822	0.0176112	0.0178103	0.0162228	0.0157829	0.0162772	0.0156444
shapiro wilk test	0.00100963	0.00141566	0.00156444	0.00191407	0.00252512	0.00259497	0.00304574	0.00392139	0.00386225	0.00450225	0.00503255	0.0049956
signal filtering	0.00516356	0.00612	0.00508892	0.00509942	0.00512513	0.00494409	0.00424929	0.00439107	0.00497846	0.0046023	0.00434905	0.00400216
silhouette coefficient	0	4.35587e-05	3.59641e-05	5.71363e-05	4.27986e-05	1.82103e-05	0.000130999	6.70961e-05	4.10877e-05	0.000143822	0.000270093	0.000203419
simca	0.000375007	0.00069694	0.000809192	0.000828477	0.00103787	0.00118367	0.00108074	0.00158794	0.00156818	0.00157579	0.00166465	0.00160843
simulated annealing	0.00349045	0.0026353	0.00271529	0.00198549	0.00199013	0.00171177	0.00140824	0.00149102	0.00121209	0.00106303	0.00107486	0.00103602
singular value decomposition	0.00239428	0.00224328	0.00154646	0.00154268	0.00156215	0.00134756	0.00137549	0.00137174	0.00149285	0.00155078	0.00140007	0.00120159
skewness	0.00582704	0.00670805	0.00600601	0.0054708	0.0059811	0.00626434	0.00601778	0.00642631	0.00683426	0.00737244	0.00708856	0.00824558
sphericity test	0.000115387	8.71175e-05	0.000161838	0.000114273	0.000139095	0.000172998	0.000237436	0.000231109	0.000294462	0.000362681	0.000463017	0.00069068
standard error	0.0447989	0.0453011	0.0394167	0.0392098	0.0390537	0.0387515	0.0384565	0.0373651	0.0362394	0.0369497	0.0350735	0.0324004
state space model	0.000230774	8.71175e-05	8.99103e-05	0.000128557	0.000117696	9.10515e-05	8.18746e-05	0.000111827	0.000143807	0.000118809	0.000143315	0.000113536
statistical power	0.0142214	0.0137646	0.0134146	0.0116415	0.0122832	0.0120279	0.0120438	0.0119058	0.012114	0.0116746	0.0116912	0.0109042
stepwise regression	0.00594242	0.00655559	0.00593408	0.00618501	0.00631279	0.00575445	0.00604235	0.00606101	0.00560163	0.00548399	0.00578771	0.00551598
string distance	0.00017308	0.000283132	0.000323677	0.000399954	0.000331689	0.000400626	0.000335686	0.000380211	0.000356094	0.000331416	0.000463017	0.000307494
structural equation modeling	0.00706744	0.00720897	0.00649152	0.00555651	0.00651609	0.00633718	0.00664003	0.00667979	0.00625218	0.0072036	0.00740275	0.0080327
support vector machine	0.00311544	0.00270064	0.00269731	0.00284253	0.0031457	0.00315038	0.00312761	0.00360828	0.00382801	0.0042959	0.00485065	0.00611204
survival analysis - general	0.024462	0.0250245	0.0234486	0.0237973	0.0243417	0.0248935	0.0255858	0.0262569	0.0277	0.0270448	0.0283212	0.0311847
symmetric distribution	0.000230774	0.000239573	0.000251749	0.000242829	0.000256792	0.000236734	0.000302936	0.000260929	0.000191743	0.000293897	0.000281117	0.000283841
t test	0.110108	0.109224	0.10194	0.10056	0.0990681	0.0959773	0.0936072	0.093189	0.0944949	0.0909892	0.0891252	0.0857767
thematic analysis	0.00175965	0.00248285	0.00253547	0.00365672	0.00401237	0.00506246	0.00612422	0.0072762	0.00798472	0.00968609	0.0106604	0.0122761
tsne	0	0	1.79821e-05	1.42841e-05	6.41979e-05	7.28412e-05	0.000130999	0.000342936	0.00090393	0.00172586	0.00260171	0.00287625
tukey hsd test	0.00124041	0.00158989	0.00154646	0.00151411	0.00139095	0.00143861	0.00135093	0.00169977	0.00156818	0.001507	0.00162607	0.00167939
two sample t test	0.00271159	0.00322335	0.00287713	0.00361387	0.00426916	0.00480752	0.00487154	0.00530805	0.00523184	0.00552776	0.00566644	0.00546394
type i error	0.00949057	0.00923445	0.00933269	0.00814193	0.00754325	0.00828568	0.0070494	0.00712709	0.00705339	0.00660955	0.00585385	0.00547813
type ii error	0.00106733	0.00169879	0.00116883	0.00151411	0.00127326	0.00155698	0.00122812	0.00129719	0.00124633	0.00125688	0.00109691	0.00089883
uniform distribution	0.00455778	0.00511815	0.00483717	0.00458519	0.00452595	0.00481662	0.00467504	0.00483837	0.00513597	0.00541521	0.00506562	0.00520375
uniform scaling	2.88467e-05	2.17794e-05	8.99103e-05	5.71363e-05	1.06997e-05	1.82103e-05	2.45624e-05	5.9641e-05	3.42398e-05	3.75188e-05	5.5121e-05	3.31148e-05
von mises distribution	0.00025962	0.000261352	0.000215785	0.000171409	0.000224693	0.000227629	0.000237436	0.000328025	0.000157503	0.0002001	0.000181899	0.000212881
wald test	0.00392315	0.00407274	0.00354246	0.00374243	0.002921	0.00322322	0.00329136	0.00322061	0.00331441	0.00347674	0.00334033	0.00336352
wavelet analysis	0.00141349	0.00128498	0.0016004	0.00177123	0.00153005	0.00166624	0.00133456	0.00125992	0.00129426	0.00152576	0.00149378	0.00159424
wilcoxon signed-rank test	0.00424047	0.00470434	0.00463937	0.00481374	0.00491114	0.00519904	0.00566572	0.00587463	0.00582761	0.0062031	0.00605229	0.0063675
z curve	5.76934e-05	2.17794e-05	0.000125874	0.000114273	5.34983e-05	9.10515e-05	0.000155562	0.000134192	0.000376638	0.000262631	0.000292141	0.00027438
z test	0.00450009	0.00468257	0.00481919	0.00487087	0.00521073	0.00519904	0.0051581	0.00448053	0.0043553	0.00401451	0.00370964	0.00346759
z-score	0.02051	0.0185778	0.019079	0.0177265	0.0179005	0.0172087	0.0182089	0.0181458	0.0187771	0.0186343	0.0188073	0.0169217
