# Supplementary material for: Educating the future generation of researchers: A cross-disciplinary survey of trends in analysis methods
Source: PLoS Biol. 2021 Jul 29;19(7):e3001313. doi: 10.1371/journal.pbio.3001313 (PMC8321514; doi:10.1371/journal.pbio.3001313)
Supplement: S5 Data — Excel spreadsheet containing the cluster assignments (N = 3) from the hierarchical clustering analysis of analysis method trends. (XLSX) [file pbio.3001313.s009.xlsx]

## Sheet: Analysis_Method_Clusters
Entity	Cluster Assignment
adaboost	1
akaike information criterion	1
analysis of similarity	1
ancova	3
anova	3
area under the curve	1
arma/arima	1
autocorrelation/cross-correlation	3
bayes factor	1
bayes rule	1
bayesian estimation - general	2
bayesian hierarchical model	1
bayesian information criterion	1
bayesian network	3
bayesian neural network	2
bayesian posterior	3
bayesian prior	3
bernoulli distribution	1
beta distribution	2
biclustering	3
bilinear regression	2
binomial regression	1
binomial test	3
bionomial distribution	1
bland altman analysis	2
bootstrapping	1
box regression	1
branch and bound algorithm	2
canonical correlation	1
chi square distribution	3
chi square test	3
cholesky factorization	3
classification accuracy	1
cluster analysis - general	3
cochran armitage test	3
coefficient of variation	3
conditional logistic regression	3
confidence interval	1
confirmatory factor analysis	1
content analysis	1
contingency table	3
contrast coding	2
correlation	1
correspondence analysis	1
covariance	3
covariance estimation	2
cox regression	1
credible interval	1
cronbach's alpha	1
dag	1
decision tree	1
densitogram	2
density based clustering	1
detrended fluctuation analysis	3
deviance information criterion	2
discourse analysis	1
discriminant analysis	1
distance metric	1
dose response analysis	3
dunnet test	2
dunns test	2
dynamic factor analysis	3
dynamic time warping	1
effect size	1
elastic net regression	1
em optimization	3
empirical bayes	3
empirical orthogonal function	1
entropy	1
expectation maximization optimization	3
exploratory structural equation model	1
exponential distribution	3
factor analysis	1
fishers exact test	3
fishers least significant difference	3
fixed effect model	1
fixed effect regression	1
fourier analysis	2
framework analysis	1
fuzzy c mean algorithm	2
gamma distribution	3
gaussian distribution	1
gaussian process	1
gaussian process regression	1
generalized estimating equations	3
generalized linear model	1
generalized/weighted least squares estimation	3
genetic algorithm	3
geometric mean	3
goodness of fit	3
gradient boosting	1
gradient descent	1
granger causality	2
graph theory	1
graph theory - centrality	1
graph theory - community detection	1
graph theory - network statistic	1
graph theory - social network	1
graphical model	2
grounded theory	2
growth curve model	3
harmonic mean	1
hash function	2
heteroscedasticity test	1
hierarchical bayesian model	2
hierarchical clustering	1
hilbert transform	3
hotelling's t	3
hurdle regression model	1
hypergeometric test	3
ica	1
interpolation	3
intraclass correlation	1
jackknife resampling	3
k mean clustering	1
kalman filter	1
kaplan meier analysis	1
kl divergence	3
knn	1
kolmogorov-smirnov test	2
kruskal wallis anova	1
kurtosis	1
label propagation	1
lasso regression	1
latent class model	3
latent dirichlet allocation	1
latent gaussian model	2
likelihood ratio test	3
linear regression	3
lineweaver burk plot	1
linkage disequilibrium plot	3
listwise deletion	2
log normal distribution	3
log rank test	1
log-binomial regression	1
log-transform	3
logistic regression	3
lorentizian distribution	1
manhattan plot	1
mann whitney u	1
manova	1
mantel test	1
markov chain monte carlo	2
markov model	3
markov regression	2
maximum likelihood	3
mcnemar test	1
mds	1
mean imputation	1
mean squared error	1
median imputation	3
median test	2
mediation analysis	1
meta analysis	1
meta-learning	1
method of moments	2
mixed anova	1
mixed effect model	1
mixture model	1
moderation analysis	1
monte carlo method	3
morans i	3
multilevel model	3
multinomial distribution	3
multinomial logistic regression	1
multiple comparisons correction	1
multiple correlation	3
multiple imputation	1
multiple sequence alignment	1
multivariate distance matrix regression	2
mutual information	3
naive bayes	1
nakagami distribution	3
narrative analysis	2
neural network	1
newman keuls test	3
nmf	1
non negative least squares	2
nonlinear regression	3
null hypothesis testing	1
one sample t test	3
ordinal regression	2
ordinary least square	3
paired t test	3
pairwise deletion	3
partial correlation	3
partial least squares	1
partial least squares - discriminant analysis	1
path analysis	1
pca	1
percentile/quantile	3
perceptron	1
permutation test	3
phi coefficient	1
phylogenetic tree	3
poisson distribution	3
poisson regression	3
polychoric correlation	1
power law distribution	1
principal component regression	1
probabilistic matrix factorization	1
probit regression	2
procrustes analysis	1
qq plot	3
r squared	1
random effect model	1
random forest decision tree	1
random imputation	2
rank correlation	1
redundancy analysis	1
regression imputation	2
regression spline	3
repeated measures anova	3
ridge regression	1
roc	1
scheffe test	3
sequence alignment	3
shapiro wilk test	1
signal filtering	3
silhouette coefficient	1
simca	1
simulated annealing	3
singular value decomposition	3
skewness	1
sphericity test	1
standard error	3
state space model	3
statistical power	3
stepwise regression	3
string distance	1
structural equation modeling	1
support vector machine	1
survival analysis - general	1
symmetric distribution	1
t test	3
thematic analysis	1
tsne	1
tukey hsd test	1
two sample t test	1
type i error	3
type ii error	2
uniform distribution	1
uniform scaling	3
von mises distribution	3
wald test	3
wavelet analysis	3
wilcoxon signed-rank test	1
z curve	1
z test	2
z-score	3
